# Supplementary material for: Impact of Tumor LINE-1 Methylation Level and Neoadjuvant Treatment and Its Association with Colorectal Cancer Survival
Source: J Pers Med. 2020 Nov 11;10(4):219. doi: 10.3390/jpm10040219 (PMC7712476; doi:10.3390/jpm10040219)
Supplement: Supplementary file 1 [file jpm-10-00219-s001.zip]

Archive with 1 entries (1 files):
- jpm-969431-supplementary.pptx
